# Supplementary material for: Amazonian Anopheles with low numbers of oocysts transmit Plasmodium vivax sporozoites during a blood meal
Source: Sci Rep. 2022 Nov 14;12:19442. doi: 10.1038/s41598-022-24058-z (PMC9663451; doi:10.1038/s41598-022-24058-z)
Supplement: Supplementary file 4 — Supplementary Information 3. [file 41598_2022_24058_MOESM4_ESM.xlsx]

## Sheet: Title page
Amazonian Anopheles with low numbers of oocysts transmit Plasmodium vivax sporozoites during a blood meal
Jordam William Pereira-Silva, Keillen Monick Martins-Campos, José Vicente Ferreira-Neto, Marcus Vinicius Guimarães Lacerda, Felipe Arley Costa Pessoa & Claudia María Ríos-Velásquez

## Sheet: ooc_spz
Replicate	Species	Parasitemia	Number of oocysts-7dpi	Infection rate	Mean oocyst	Number of sporozoites-14dpi	Mean number of sporozoites per mosquitoes
1	Anopheles aquasalis	P. vivax ++	76	0.9	87.66	20000	1000
1	Anopheles aquasalis	P. vivax ++	142	0.9	87.66	20000	1000
1	Anopheles aquasalis	P. vivax ++	110	0.9	87.66	20000	1000
1	Anopheles aquasalis	P. vivax ++	137	0.9	87.66	20000	1000
1	Anopheles aquasalis	P. vivax ++	98	0.9	87.66	20000	1000
1	Anopheles aquasalis	P. vivax ++	0	0.9	87.66	20000	1000
1	Anopheles aquasalis	P. vivax ++	57	0.9	87.66	20000	1000
1	Anopheles aquasalis	P. vivax ++	22	0.9	87.66	20000	1000
1	Anopheles aquasalis	P. vivax ++	71	0.9	87.66	20000	1000
1	Anopheles aquasalis	P. vivax ++	37	0.9	87.66	20000	1000
1	Anopheles aquasalis	P. vivax ++	167	0.9	87.66	20000	1000
1	Anopheles aquasalis	P. vivax ++	238	0.9	87.66	20000	1000
1	Anopheles aquasalis	P. vivax ++	1	0.9	87.66	20000	1000
1	Anopheles aquasalis	P. vivax ++	37	0.9	87.66	20000	1000
1	Anopheles aquasalis	P. vivax ++	39	0.9	87.66	20000	1000
1	Anopheles aquasalis	P. vivax ++	111	0.9	87.66	20000	1000
1	Anopheles aquasalis	P. vivax ++	67	0.9	87.66	20000	1000
1	Anopheles aquasalis	P. vivax ++	0	0.9	87.66	20000	1000
1	Anopheles aquasalis	P. vivax ++	141	0.9	87.66	20000	1000
1	Anopheles aquasalis	P. vivax ++	27	0.9	87.66	20000	1000
2	Anopheles aquasalis	P. vivax ++	0	0.1	2	2000	100
2	Anopheles aquasalis	P. vivax ++	0	0.1	2	2000	100
2	Anopheles aquasalis	P. vivax ++	0	0.1	2	2000	100
2	Anopheles aquasalis	P. vivax ++	0	0.1	2	2000	100
2	Anopheles aquasalis	P. vivax ++	0	0.1	2	2000	100
2	Anopheles aquasalis	P. vivax ++	0	0.1	2	2000	100
2	Anopheles aquasalis	P. vivax ++	0	0.1	2	2000	100
2	Anopheles aquasalis	P. vivax ++	0	0.1	2	2000	100
2	Anopheles aquasalis	P. vivax ++	0	0.1	2	2000	100
2	Anopheles aquasalis	P. vivax ++	0	0.1	2	2000	100
2	Anopheles aquasalis	P. vivax ++	0	0.1	2	2000	100
2	Anopheles aquasalis	P. vivax ++	0	0.1	2	2000	100
2	Anopheles aquasalis	P. vivax ++	0	0.1	2	2000	100
2	Anopheles aquasalis	P. vivax ++	0	0.1	2	2000	100
2	Anopheles aquasalis	P. vivax ++	0	0.1	2	2000	100
2	Anopheles aquasalis	P. vivax ++	0	0.1	2	2000	100
2	Anopheles aquasalis	P. vivax ++	0	0.1	2	2000	100
2	Anopheles aquasalis	P. vivax ++	0	0.1	2	2000	100
2	Anopheles aquasalis	P. vivax ++	1	0.1	2	2000	100
2	Anopheles aquasalis	P. vivax ++	3	0.1	2	2000	100
3	Anopheles aquasalis	P. vivax ++	1	0.8	7.12	14500	725
3	Anopheles aquasalis	P. vivax ++	0	0.8	7.12	14500	725
3	Anopheles aquasalis	P. vivax ++	2	0.8	7.12	14500	725
3	Anopheles aquasalis	P. vivax ++	0	0.8	7.12	14500	725
3	Anopheles aquasalis	P. vivax ++	8	0.8	7.12	14500	725
3	Anopheles aquasalis	P. vivax ++	2	0.8	7.12	14500	725
3	Anopheles aquasalis	P. vivax ++	8	0.8	7.12	14500	725
3	Anopheles aquasalis	P. vivax ++	16	0.8	7.12	14500	725
3	Anopheles aquasalis	P. vivax ++	9	0.8	7.12	14500	725
3	Anopheles aquasalis	P. vivax ++	4	0.8	7.12	14500	725
3	Anopheles aquasalis	P. vivax ++	1	0.8	7.12	14500	725
3	Anopheles aquasalis	P. vivax ++	6	0.8	7.12	14500	725
3	Anopheles aquasalis	P. vivax ++	4	0.8	7.12	14500	725
3	Anopheles aquasalis	P. vivax ++	0	0.8	7.12	14500	725
3	Anopheles aquasalis	P. vivax ++	24	0.8	7.12	14500	725
3	Anopheles aquasalis	P. vivax ++	16	0.8	7.12	14500	725
3	Anopheles aquasalis	P. vivax ++	4	0.8	7.12	14500	725
3	Anopheles aquasalis	P. vivax ++	0	0.8	7.12	14500	725
3	Anopheles aquasalis	P. vivax ++	8	0.8	7.12	14500	725
3	Anopheles aquasalis	P. vivax ++	1	0.8	7.12	14500	725
4	Anopheles aquasalis	P. vivax ++	2	0.8	4.25	10500	525
4	Anopheles aquasalis	P. vivax ++	1	0.8	4.25	10500	525
4	Anopheles aquasalis	P. vivax ++	1	0.8	4.25	10500	525
4	Anopheles aquasalis	P. vivax ++	2	0.8	4.25	10500	525
4	Anopheles aquasalis	P. vivax ++	8	0.8	4.25	10500	525
4	Anopheles aquasalis	P. vivax ++	1	0.8	4.25	10500	525
4	Anopheles aquasalis	P. vivax ++	1	0.8	4.25	10500	525
4	Anopheles aquasalis	P. vivax ++	1	0.8	4.25	10500	525
4	Anopheles aquasalis	P. vivax ++	6	0.8	4.25	10500	525
4	Anopheles aquasalis	P. vivax ++	11	0.8	4.25	10500	525
4	Anopheles aquasalis	P. vivax ++	1	0.8	4.25	10500	525
4	Anopheles aquasalis	P. vivax ++	8	0.8	4.25	10500	525
4	Anopheles aquasalis	P. vivax ++	0	0.8	4.25	10500	525
4	Anopheles aquasalis	P. vivax ++	14	0.8	4.25	10500	525
4	Anopheles aquasalis	P. vivax ++	5	0.8	4.25	10500	525
4	Anopheles aquasalis	P. vivax ++	5	0.8	4.25	10500	525
4	Anopheles aquasalis	P. vivax ++	0	0.8	4.25	10500	525
4	Anopheles aquasalis	P. vivax ++	0	0.8	4.25	10500	525
4	Anopheles aquasalis	P. vivax ++	1	0.8	4.25	10500	525
4	Anopheles aquasalis	P. vivax ++	0	0.8	4.25	10500	525
5	Anopheles aquasalis	P. vivax ++	2	0.85	27.76	500	25
5	Anopheles aquasalis	P. vivax ++	48	0.85	27.76	500	25
5	Anopheles aquasalis	P. vivax ++	4	0.85	27.76	500	25
5	Anopheles aquasalis	P. vivax ++	2	0.85	27.76	500	25
5	Anopheles aquasalis	P. vivax ++	8	0.85	27.76	500	25
5	Anopheles aquasalis	P. vivax ++	51	0.85	27.76	500	25
5	Anopheles aquasalis	P. vivax ++	2	0.85	27.76	500	25
5	Anopheles aquasalis	P. vivax ++	0	0.85	27.76	500	25
5	Anopheles aquasalis	P. vivax ++	0	0.85	27.76	500	25
5	Anopheles aquasalis	P. vivax ++	10	0.85	27.76	500	25
5	Anopheles aquasalis	P. vivax ++	47	0.85	27.76	500	25
5	Anopheles aquasalis	P. vivax ++	8	0.85	27.76	500	25
5	Anopheles aquasalis	P. vivax ++	124	0.85	27.76	500	25
5	Anopheles aquasalis	P. vivax ++	4	0.85	27.76	500	25
5	Anopheles aquasalis	P. vivax ++	1	0.85	27.76	500	25
5	Anopheles aquasalis	P. vivax ++	19	0.85	27.76	500	25
5	Anopheles aquasalis	P. vivax ++	68	0.85	27.76	500	25
5	Anopheles aquasalis	P. vivax ++	0	0.85	27.76	500	25
5	Anopheles aquasalis	P. vivax ++	15	0.85	27.76	500	25
5	Anopheles aquasalis	P. vivax ++	59	0.85	27.76	500	25
6	Anopheles aquasalis	P. vivax ++	52	1	46	4000	200
6	Anopheles aquasalis	P. vivax ++	16	1	46	4000	200
6	Anopheles aquasalis	P. vivax ++	52	1	46	4000	200
6	Anopheles aquasalis	P. vivax ++	13	1	46	4000	200
6	Anopheles aquasalis	P. vivax ++	84	1	46	4000	200
6	Anopheles aquasalis	P. vivax ++	41	1	46	4000	200
6	Anopheles aquasalis	P. vivax ++	5	1	46	4000	200
6	Anopheles aquasalis	P. vivax ++	17	1	46	4000	200
6	Anopheles aquasalis	P. vivax ++	18	1	46	4000	200
6	Anopheles aquasalis	P. vivax ++	114	1	46	4000	200
6	Anopheles aquasalis	P. vivax ++	69	1	46	4000	200
6	Anopheles aquasalis	P. vivax ++	36	1	46	4000	200
6	Anopheles aquasalis	P. vivax ++	15	1	46	4000	200
6	Anopheles aquasalis	P. vivax ++	41	1	46	4000	200
6	Anopheles aquasalis	P. vivax ++	13	1	46	4000	200
6	Anopheles aquasalis	P. vivax ++	89	1	46	4000	200
6	Anopheles aquasalis	P. vivax ++	18	1	46	4000	200
6	Anopheles aquasalis	P. vivax ++	69	1	46	4000	200
6	Anopheles aquasalis	P. vivax ++	77	1	46	4000	200
6	Anopheles aquasalis	P. vivax ++	81	1	46	4000	200
7	Anopheles aquasalis	P. vivax ++	66	0.9	57.61	3000	150
7	Anopheles aquasalis	P. vivax ++	59	0.9	57.61	3000	150
7	Anopheles aquasalis	P. vivax ++	54	0.9	57.61	3000	150
7	Anopheles aquasalis	P. vivax ++	21	0.9	57.61	3000	150
7	Anopheles aquasalis	P. vivax ++	105	0.9	57.61	3000	150
7	Anopheles aquasalis	P. vivax ++	35	0.9	57.61	3000	150
7	Anopheles aquasalis	P. vivax ++	48	0.9	57.61	3000	150
7	Anopheles aquasalis	P. vivax ++	0	0.9	57.61	3000	150
7	Anopheles aquasalis	P. vivax ++	51	0.9	57.61	3000	150
7	Anopheles aquasalis	P. vivax ++	38	0.9	57.61	3000	150
7	Anopheles aquasalis	P. vivax ++	73	0.9	57.61	3000	150
7	Anopheles aquasalis	P. vivax ++	82	0.9	57.61	3000	150
7	Anopheles aquasalis	P. vivax ++	20	0.9	57.61	3000	150
7	Anopheles aquasalis	P. vivax ++	125	0.9	57.61	3000	150
7	Anopheles aquasalis	P. vivax ++	68	0.9	57.61	3000	150
7	Anopheles aquasalis	P. vivax ++	0	0.9	57.61	3000	150
7	Anopheles aquasalis	P. vivax ++	57	0.9	57.61	3000	150
7	Anopheles aquasalis	P. vivax ++	48	0.9	57.61	3000	150
7	Anopheles aquasalis	P. vivax ++	59	0.9	57.61	3000	150
7	Anopheles aquasalis	P. vivax ++	28	0.9	57.61	3000	150
1	Anopheles triannulatus	P. vivax ++	0	0	0	0	0
1	Anopheles triannulatus	P. vivax ++	0	0	0	0	0
1	Anopheles triannulatus	P. vivax ++	0	0	0	0	0
1	Anopheles triannulatus	P. vivax ++	0	0	0	0	0
1	Anopheles triannulatus	P. vivax ++	0	0	0	0	0
1	Anopheles triannulatus	P. vivax ++	0	0	0	0	0
1	Anopheles triannulatus	P. vivax ++	0	0	0	0	0
1	Anopheles triannulatus	P. vivax ++	0	0	0	0	0
1	Anopheles triannulatus	P. vivax ++	0	0	0	0	0
1	Anopheles triannulatus	P. vivax ++	0	0	0	0	0
1	Anopheles triannulatus	P. vivax ++	0	0	0	0	0
1	Anopheles triannulatus	P. vivax ++	0	0	0	0	0
1	Anopheles triannulatus	P. vivax ++	0	0	0	0	0
1	Anopheles triannulatus	P. vivax ++	0	0	0	0	0
1	Anopheles triannulatus	P. vivax ++	0	0	0	0	0
1	Anopheles triannulatus	P. vivax ++	0	0	0	0	0
1	Anopheles triannulatus	P. vivax ++	0	0	0	0	0
1	Anopheles triannulatus	P. vivax ++	0	0	0	0	0
1	Anopheles triannulatus	P. vivax ++	0	0	0	0	0
1	Anopheles triannulatus	P. vivax ++	0	0	0	0	0
2	Anopheles triannulatus	P. vivax ++	0	0.1	2.5	3000	150
2	Anopheles triannulatus	P. vivax ++	0	0.1	2.5	3000	150
2	Anopheles triannulatus	P. vivax ++	0	0.1	2.5	3000	150
2	Anopheles triannulatus	P. vivax ++	0	0.1	2.5	3000	150
2	Anopheles triannulatus	P. vivax ++	2	0.1	2.5	3000	150
2	Anopheles triannulatus	P. vivax ++	0	0.1	2.5	3000	150
2	Anopheles triannulatus	P. vivax ++	0	0.1	2.5	3000	150
2	Anopheles triannulatus	P. vivax ++	0	0.1	2.5	3000	150
2	Anopheles triannulatus	P. vivax ++	0	0.1	2.5	3000	150
2	Anopheles triannulatus	P. vivax ++	0	0.1	2.5	3000	150
2	Anopheles triannulatus	P. vivax ++	0	0.1	2.5	3000	150
2	Anopheles triannulatus	P. vivax ++	0	0.1	2.5	3000	150
2	Anopheles triannulatus	P. vivax ++	0	0.1	2.5	3000	150
2	Anopheles triannulatus	P. vivax ++	3	0.1	2.5	3000	150
2	Anopheles triannulatus	P. vivax ++	0	0.1	2.5	3000	150
2	Anopheles triannulatus	P. vivax ++	0	0.1	2.5	3000	150
2	Anopheles triannulatus	P. vivax ++	0	0.1	2.5	3000	150
2	Anopheles triannulatus	P. vivax ++	0	0.1	2.5	3000	150
2	Anopheles triannulatus	P. vivax ++	0	0.1	2.5	3000	150
2	Anopheles triannulatus	P. vivax ++	0	0.1	2.5	3000	150
3	Anopheles triannulatus	P. vivax ++	2	0.15	2	5000	294
3	Anopheles triannulatus	P. vivax ++	0	0.15	2	5000	294
3	Anopheles triannulatus	P. vivax ++	0	0.15	2	5000	294
3	Anopheles triannulatus	P. vivax ++	0	0.15	2	5000	294
3	Anopheles triannulatus	P. vivax ++	0	0.15	2	5000	294
3	Anopheles triannulatus	P. vivax ++	0	0.15	2	5000	294
3	Anopheles triannulatus	P. vivax ++	0	0.15	2	5000	294
3	Anopheles triannulatus	P. vivax ++	0	0.15	2	5000	294
3	Anopheles triannulatus	P. vivax ++	0	0.15	2	5000	294
3	Anopheles triannulatus	P. vivax ++	0	0.15	2	5000	294
3	Anopheles triannulatus	P. vivax ++	0	0.15	2	5000	294
3	Anopheles triannulatus	P. vivax ++	0	0.15	2	5000	294
3	Anopheles triannulatus	P. vivax ++	3	0.15	2	5000	294
3	Anopheles triannulatus	P. vivax ++	0	0.15	2	5000	294
3	Anopheles triannulatus	P. vivax ++	0	0.15	2	5000	294
3	Anopheles triannulatus	P. vivax ++	1	0.15	2	5000	294
3	Anopheles triannulatus	P. vivax ++	0	0.15	2	5000	294
4	Anopheles triannulatus	P. vivax ++	0	0.05	7	4000	210
4	Anopheles triannulatus	P. vivax ++	7	0.05	7	4000	210
4	Anopheles triannulatus	P. vivax ++	0	0.05	7	4000	210
4	Anopheles triannulatus	P. vivax ++	0	0.05	7	4000	210
4	Anopheles triannulatus	P. vivax ++	0	0.05	7	4000	210
4	Anopheles triannulatus	P. vivax ++	0	0.05	7	4000	210
4	Anopheles triannulatus	P. vivax ++	0	0.05	7	4000	210
4	Anopheles triannulatus	P. vivax ++	0	0.05	7	4000	210
4	Anopheles triannulatus	P. vivax ++	0	0.05	7	4000	210
4	Anopheles triannulatus	P. vivax ++	0	0.05	7	4000	210
4	Anopheles triannulatus	P. vivax ++	0	0.05	7	4000	210
4	Anopheles triannulatus	P. vivax ++	0	0.05	7	4000	210
4	Anopheles triannulatus	P. vivax ++	0	0.05	7	4000	210
4	Anopheles triannulatus	P. vivax ++	0	0.05	7	4000	210
4	Anopheles triannulatus	P. vivax ++	0	0.05	7	4000	210
4	Anopheles triannulatus	P. vivax ++	0	0.05	7	4000	210
4	Anopheles triannulatus	P. vivax ++	0	0.05	7	4000	210
4	Anopheles triannulatus	P. vivax ++	0	0.05	7	4000	210
4	Anopheles triannulatus	P. vivax ++	0	0.05	7	4000	210
5	Anopheles triannulatus	P. vivax ++	1	0.1	1	500	25
5	Anopheles triannulatus	P. vivax ++	1	0.1	1	500	25
5	Anopheles triannulatus	P. vivax ++	0	0.1	1	500	25
5	Anopheles triannulatus	P. vivax ++	0	0.1	1	500	25
5	Anopheles triannulatus	P. vivax ++	0	0.1	1	500	25
5	Anopheles triannulatus	P. vivax ++	0	0.1	1	500	25
5	Anopheles triannulatus	P. vivax ++	0	0.1	1	500	25
5	Anopheles triannulatus	P. vivax ++	0	0.1	1	500	25
5	Anopheles triannulatus	P. vivax ++	0	0.1	1	500	25
5	Anopheles triannulatus	P. vivax ++	0	0.1	1	500	25
5	Anopheles triannulatus	P. vivax ++	0	0.1	1	500	25
5	Anopheles triannulatus	P. vivax ++	0	0.1	1	500	25
5	Anopheles triannulatus	P. vivax ++	0	0.1	1	500	25
5	Anopheles triannulatus	P. vivax ++	0	0.1	1	500	25
5	Anopheles triannulatus	P. vivax ++	0	0.1	1	500	25
5	Anopheles triannulatus	P. vivax ++	0	0.1	1	500	25
5	Anopheles triannulatus	P. vivax ++	0	0.1	1	500	25
5	Anopheles triannulatus	P. vivax ++	0	0.1	1	500	25
5	Anopheles triannulatus	P. vivax ++	0	0.1	1	500	25
5	Anopheles triannulatus	P. vivax ++	0	0.1	1	500	25
6	Anopheles triannulatus	P. vivax ++	0	0.5	7.3	1000	50
6	Anopheles triannulatus	P. vivax ++	14	0.5	7.3	1000	50
6	Anopheles triannulatus	P. vivax ++	0	0.5	7.3	1000	50
6	Anopheles triannulatus	P. vivax ++	2	0.5	7.3	1000	50
6	Anopheles triannulatus	P. vivax ++	1	0.5	7.3	1000	50
6	Anopheles triannulatus	P. vivax ++	0	0.5	7.3	1000	50
6	Anopheles triannulatus	P. vivax ++	1	0.5	7.3	1000	50
6	Anopheles triannulatus	P. vivax ++	0	0.5	7.3	1000	50
6	Anopheles triannulatus	P. vivax ++	2	0.5	7.3	1000	50
6	Anopheles triannulatus	P. vivax ++	3	0.5	7.3	1000	50
6	Anopheles triannulatus	P. vivax ++	36	0.5	7.3	1000	50
6	Anopheles triannulatus	P. vivax ++	0	0.5	7.3	1000	50
6	Anopheles triannulatus	P. vivax ++	0	0.5	7.3	1000	50
6	Anopheles triannulatus	P. vivax ++	0	0.5	7.3	1000	50
6	Anopheles triannulatus	P. vivax ++	3	0.5	7.3	1000	50
6	Anopheles triannulatus	P. vivax ++	0	0.5	7.3	1000	50
6	Anopheles triannulatus	P. vivax ++	5	0.5	7.3	1000	50
6	Anopheles triannulatus	P. vivax ++	0	0.5	7.3	1000	50
6	Anopheles triannulatus	P. vivax ++	6	0.5	7.3	1000	50
6	Anopheles triannulatus	P. vivax ++	0	0.5	7.3	1000	50
1	Anopheles evansae	P. vivax ++	0	0.1	28	3000	150
1	Anopheles evansae	P. vivax ++	0	0.1	28	3000	150
1	Anopheles evansae	P. vivax ++	11	0.1	28	3000	150
1	Anopheles evansae	P. vivax ++	45	0.1	28	3000	150
1	Anopheles evansae	P. vivax ++	0	0.1	28	3000	150
1	Anopheles evansae	P. vivax ++	0	0.1	28	3000	150
1	Anopheles evansae	P. vivax ++	0	0.1	28	3000	150
1	Anopheles evansae	P. vivax ++	0	0.1	28	3000	150
1	Anopheles evansae	P. vivax ++	0	0.1	28	3000	150
1	Anopheles evansae	P. vivax ++	0	0.1	28	3000	150
1	Anopheles evansae	P. vivax ++	0	0.1	28	3000	150
1	Anopheles evansae	P. vivax ++	0	0.1	28	3000	150
1	Anopheles evansae	P. vivax ++	0	0.1	28	3000	150
1	Anopheles evansae	P. vivax ++	0	0.1	28	3000	150
1	Anopheles evansae	P. vivax ++	0	0.1	28	3000	150
1	Anopheles evansae	P. vivax ++	0	0.1	28	3000	150
1	Anopheles evansae	P. vivax ++	0	0.1	28	3000	150
1	Anopheles evansae	P. vivax ++	0	0.1	28	3000	150
1	Anopheles evansae	P. vivax ++	0	0.1	28	3000	150
1	Anopheles evansae	P. vivax ++	0	0.1	28	3000	150
2	Anopheles evansae	P. vivax ++	0	0	0	0	0
2	Anopheles evansae	P. vivax ++	0	0	0	0	0
2	Anopheles evansae	P. vivax ++	0	0	0	0	0
2	Anopheles evansae	P. vivax ++	0	0	0	0	0
2	Anopheles evansae	P. vivax ++	0	0	0	0	0
2	Anopheles evansae	P. vivax ++	0	0	0	0	0
2	Anopheles evansae	P. vivax ++	0	0	0	0	0
2	Anopheles evansae	P. vivax ++	0	0	0	0	0
2	Anopheles evansae	P. vivax ++	0	0	0	0	0
2	Anopheles evansae	P. vivax ++	0	0	0	0	0
2	Anopheles evansae	P. vivax ++	0	0	0	0	0
2	Anopheles evansae	P. vivax ++	0	0	0	0	0
2	Anopheles evansae	P. vivax ++	0	0	0	0	0
2	Anopheles evansae	P. vivax ++	0	0	0	0	0
2	Anopheles evansae	P. vivax ++	0	0	0	0	0
2	Anopheles evansae	P. vivax ++	0	0	0	0	0
2	Anopheles evansae	P. vivax ++	0	0	0	0	0
2	Anopheles evansae	P. vivax ++	0	0	0	0	0
2	Anopheles evansae	P. vivax ++	0	0	0	0	0
2	Anopheles evansae	P. vivax ++	0	0	0	0	0
3	Anopheles evansae	P. vivax ++	0	0	0	0	0
3	Anopheles evansae	P. vivax ++	0	0	0	0	0
3	Anopheles evansae	P. vivax ++	0	0	0	0	0
3	Anopheles evansae	P. vivax ++	0	0	0	0	0
4	Anopheles evansae	P. vivax ++	7	0.15	4.6	500	25
4	Anopheles evansae	P. vivax ++	6	0.15	4.6	500	25
4	Anopheles evansae	P. vivax ++	1	0.15	4.6	500	25
4	Anopheles evansae	P. vivax ++	0	0.15	4.6	500	25
4	Anopheles evansae	P. vivax ++	0	0.15	4.6	500	25
4	Anopheles evansae	P. vivax ++	0	0.15	4.6	500	25
4	Anopheles evansae	P. vivax ++	0	0.15	4.6	500	25
4	Anopheles evansae	P. vivax ++	0	0.15	4.6	500	25
4	Anopheles evansae	P. vivax ++	0	0.15	4.6	500	25
4	Anopheles evansae	P. vivax ++	0	0.15	4.6	500	25
4	Anopheles evansae	P. vivax ++	0	0.15	4.6	500	25
4	Anopheles evansae	P. vivax ++	0	0.15	4.6	500	25
4	Anopheles evansae	P. vivax ++	0	0.15	4.6	500	25
4	Anopheles evansae	P. vivax ++	0	0.15	4.6	500	25
4	Anopheles evansae	P. vivax ++	0	0.15	4.6	500	25
4	Anopheles evansae	P. vivax ++	0	0.15	4.6	500	25
4	Anopheles evansae	P. vivax ++	0	0.15	4.6	500	25
4	Anopheles evansae	P. vivax ++	0	0.15	4.6	500	25
4	Anopheles evansae	P. vivax ++	0	0.15	4.6	500	25
4	Anopheles evansae	P. vivax ++	0	0.15	4.6	500	25
1	Anopheles nuneztovari	P. vivax ++	0	0.1	1.5	3000	150
1	Anopheles nuneztovari	P. vivax ++	1	0.1	1.5	3000	150
1	Anopheles nuneztovari	P. vivax ++	2	0.1	1.5	3000	150
1	Anopheles nuneztovari	P. vivax ++	0	0.1	1.5	3000	150
1	Anopheles nuneztovari	P. vivax ++	0	0.1	1.5	3000	150
1	Anopheles nuneztovari	P. vivax ++	0	0.1	1.5	3000	150
1	Anopheles nuneztovari	P. vivax ++	0	0.1	1.5	3000	150
1	Anopheles nuneztovari	P. vivax ++	0	0.1	1.5	3000	150
1	Anopheles nuneztovari	P. vivax ++	0	0.1	1.5	3000	150
1	Anopheles nuneztovari	P. vivax ++	0	0.1	1.5	3000	150
1	Anopheles nuneztovari	P. vivax ++	0	0.1	1.5	3000	150
1	Anopheles nuneztovari	P. vivax ++	0	0.1	1.5	3000	150
1	Anopheles nuneztovari	P. vivax ++	0	0.1	1.5	3000	150
1	Anopheles nuneztovari	P. vivax ++	0	0.1	1.5	3000	150
1	Anopheles nuneztovari	P. vivax ++	0	0.1	1.5	3000	150
1	Anopheles nuneztovari	P. vivax ++	0	0.1	1.5	3000	150
1	Anopheles nuneztovari	P. vivax ++	0	0.1	1.5	3000	150
1	Anopheles nuneztovari	P. vivax ++	0	0.1	1.5	3000	150
1	Anopheles nuneztovari	P. vivax ++	0	0.1	1.5	3000	150
1	Anopheles nuneztovari	P. vivax ++	0	0.1	1.5	3000	150
2	Anopheles nuneztovari	P. vivax ++	1	0.42	2	2500	357
2	Anopheles nuneztovari	P. vivax ++	0	0.42	2	2500	357
2	Anopheles nuneztovari	P. vivax ++	0	0.42	2	2500	357
2	Anopheles nuneztovari	P. vivax ++	0	0.42	2	2500	357
2	Anopheles nuneztovari	P. vivax ++	3	0.42	2	2500	357
2	Anopheles nuneztovari	P. vivax ++	0	0.42	2	2500	357
2	Anopheles nuneztovari	P. vivax ++	2	0.42	2	2500	357
3	Anopheles nuneztovari	P. vivax ++	0	0.33	3	0	0
3	Anopheles nuneztovari	P. vivax ++	3	0.33	3	0	0
3	Anopheles nuneztovari	P. vivax ++	0	0.33	3	0	0
1	Anopheles darlingi	P. vivax ++	48	0.8	46.12	16000	800
1	Anopheles darlingi	P. vivax ++	6	0.8	46.12	16000	800
1	Anopheles darlingi	P. vivax ++	57	0.8	46.12	16000	800
1	Anopheles darlingi	P. vivax ++	17	0.8	46.12	16000	800
1	Anopheles darlingi	P. vivax ++	0	0.8	46.12	16000	800
1	Anopheles darlingi	P. vivax ++	0	0.8	46.12	16000	800
1	Anopheles darlingi	P. vivax ++	3	0.8	46.12	16000	800
1	Anopheles darlingi	P. vivax ++	15	0.8	46.12	16000	800
1	Anopheles darlingi	P. vivax ++	2	0.8	46.12	16000	800
1	Anopheles darlingi	P. vivax ++	7	0.8	46.12	16000	800
1	Anopheles darlingi	P. vivax ++	3	0.8	46.12	16000	800
1	Anopheles darlingi	P. vivax ++	183	0.8	46.12	16000	800
1	Anopheles darlingi	P. vivax ++	20	0.8	46.12	16000	800
1	Anopheles darlingi	P. vivax ++	43	0.8	46.12	16000	800
1	Anopheles darlingi	P. vivax ++	0	0.8	46.12	16000	800
1	Anopheles darlingi	P. vivax ++	0	0.8	46.12	16000	800
1	Anopheles darlingi	P. vivax ++	218	0.8	46.12	16000	800
1	Anopheles darlingi	P. vivax ++	15	0.8	46.12	16000	800
1	Anopheles darlingi	P. vivax ++	55	0.8	46.12	16000	800
1	Anopheles darlingi	P. vivax ++	46	0.8	46.12	16000	800
2	Anopheles darlingi	P. vivax ++	6	0.6	24.58	7500	375
2	Anopheles darlingi	P. vivax ++	0	0.6	24.58	7500	375
2	Anopheles darlingi	P. vivax ++	2	0.6	24.58	7500	375
2	Anopheles darlingi	P. vivax ++	12	0.6	24.58	7500	375
2	Anopheles darlingi	P. vivax ++	0	0.6	24.58	7500	375
2	Anopheles darlingi	P. vivax ++	101	0.6	24.58	7500	375
2	Anopheles darlingi	P. vivax ++	4	0.6	24.58	7500	375
2	Anopheles darlingi	P. vivax ++	105	0.6	24.58	7500	375
2	Anopheles darlingi	P. vivax ++	0	0.6	24.58	7500	375
2	Anopheles darlingi	P. vivax ++	0	0.6	24.58	7500	375
2	Anopheles darlingi	P. vivax ++	4	0.6	24.58	7500	375
2	Anopheles darlingi	P. vivax ++	7	0.6	24.58	7500	375
2	Anopheles darlingi	P. vivax ++	0	0.6	24.58	7500	375
2	Anopheles darlingi	P. vivax ++	0	0.6	24.58	7500	375
2	Anopheles darlingi	P. vivax ++	0	0.6	24.58	7500	375
2	Anopheles darlingi	P. vivax ++	9	0.6	24.58	7500	375
2	Anopheles darlingi	P. vivax ++	36	0.6	24.58	7500	375
2	Anopheles darlingi	P. vivax ++	7	0.6	24.58	7500	375
2	Anopheles darlingi	P. vivax ++	0	0.6	24.58	7500	375
2	Anopheles darlingi	P. vivax ++	2	0.6	24.58	7500	375
3	Anopheles darlingi	P. vivax ++	22	1	46.7	7000	700
3	Anopheles darlingi	P. vivax ++	79	1	46.7	7000	700
3	Anopheles darlingi	P. vivax ++	31	1	46.7	7000	700
3	Anopheles darlingi	P. vivax ++	46	1	46.7	7000	700
3	Anopheles darlingi	P. vivax ++	63	1	46.7	7000	700
3	Anopheles darlingi	P. vivax ++	38	1	46.7	7000	700
3	Anopheles darlingi	P. vivax ++	81	1	46.7	7000	700
3	Anopheles darlingi	P. vivax ++	21	1	46.7	7000	700
3	Anopheles darlingi	P. vivax ++	85	1	46.7	7000	700
3	Anopheles darlingi	P. vivax ++	1	1	46.7	7000	700
1	Anopheles benarrochi	P. vivax ++	0	0.05	3	600	30
1	Anopheles benarrochi	P. vivax ++	0	0.05	3	600	30
1	Anopheles benarrochi	P. vivax ++	0	0.05	3	600	30
1	Anopheles benarrochi	P. vivax ++	0	0.05	3	600	30
1	Anopheles benarrochi	P. vivax ++	0	0.05	3	600	30
1	Anopheles benarrochi	P. vivax ++	0	0.05	3	600	30
1	Anopheles benarrochi	P. vivax ++	0	0.05	3	600	30
1	Anopheles benarrochi	P. vivax ++	0	0.05	3	600	30
1	Anopheles benarrochi	P. vivax ++	0	0.05	3	600	30
1	Anopheles benarrochi	P. vivax ++	0	0.05	3	600	30
1	Anopheles benarrochi	P. vivax ++	3	0.05	3	600	30
1	Anopheles benarrochi	P. vivax ++	0	0.05	3	600	30
1	Anopheles benarrochi	P. vivax ++	0	0.05	3	600	30
1	Anopheles benarrochi	P. vivax ++	0	0.05	3	600	30
1	Anopheles benarrochi	P. vivax ++	0	0.05	3	600	30
1	Anopheles benarrochi	P. vivax ++	0	0.05	3	600	30
1	Anopheles benarrochi	P. vivax ++	0	0.05	3	600	30
1	Anopheles benarrochi	P. vivax ++	0	0.05	3	600	30
1	Anopheles benarrochi	P. vivax ++	0	0.05	3	600	30
1	Anopheles benarrochi	P. vivax ++	0	0.05	3	600	30
